# Supplementary material for: The Two-Component System 09 of Streptococcus pneumoniae Is Important for Metabolic Fitness and Resistance during Dissemination in the Host
Source: Microorganisms. 2021 Jun 23;9(7):1365. doi: 10.3390/microorganisms9071365 (PMC8306541; doi:10.3390/microorganisms9071365)
Supplement: Supplementary file 1 [file microorganisms-09-01365-s001.zip]

Archive with 1 entries (1 files):
- microorganisms-1253919-supplementary.pdf
